# Supplementary material for: Audiovestibular Dysfunction in Patients with Hashimoto’s Disease: A Systematic Review
Source: Int J Mol Sci. 2025 May 14;26(10):4703. doi: 10.3390/ijms26104703 (PMC12111619; doi:10.3390/ijms26104703)
Supplement: Supplementary file 1 [file ijms-26-04703-s001.zip]

Archive with 1 entries (1 files):
- ijms-3567463-supplementary.pdf
